# Supplementary material for: Inhibition of Vascular Endothelial Cadherin Cleavage Prevents Elastic Fiber Alterations and Atherosclerosis Induced by Intermittent Hypoxia in the Mouse Aorta
Source: Int J Mol Sci. 2022 Jun 24;23(13):7012. doi: 10.3390/ijms23137012 (PMC9266969; doi:10.3390/ijms23137012)
Supplement: Supplementary file 1 [file ijms-23-07012-s001.zip]

Archive with 1 entries (1 files):
- ijms-1740910-supplementary.pdf
